# Supplementary material for: Identification of compounds that bind the centriolar protein SAS-6 and inhibit its oligomerization
Source: J Biol Chem. 2021 Jan 13;295(52):17922–34. doi: 10.1074/jbc.RA120.014780 (PMC7939395; doi:10.1074/jbc.RA120.014780)
Supplement: Supplementary file 1 [file mmc1.zip]

Archive with 7 entries (7 files):
- 161454_2_supp_587397_qf1716.avi
- 161454_2_supp_587398_qff7f6.avi
- 161454_2_supp_587399_qfc7c6.avi
- 161454_2_supp_587400_qfb7b6.avi
- 161454_2_supp_587401_qff7f7.avi
- 161454_2_supp_587402_qfr7r7.avi
- 161454_2_supp_587423_qf77th.pdf
